# Supplementary material for: Role of Endophytic Entomopathogenic Fungi in Mediating Host Selection, Biology, Behavior, and Management of Tarnished Plant Bug, Lygus lineolaris (Hemiptera: Miridae)
Source: Plants (Basel). 2024 Jul 23;13(15):2012. doi: 10.3390/plants13152012 (PMC11313774; doi:10.3390/plants13152012)
Supplement: Supplementary file 1 [file plants-13-02012-s001.zip]

Archive with 1 entries (1 files):
- plants-3092536-supplementary.pdf
